# Supplementary material for: Centeredness Theory: Understanding and Measuring Well-Being Across Core Life Domains
Source: Front Psychol. 2018 May 1;9:610. doi: 10.3389/fpsyg.2018.00610 (PMC5938389; doi:10.3389/fpsyg.2018.00610)
Supplement: Supplementary file 3 [file Table_3.XLSX]

## Sheet: Family
"Family" Domain	EFA on 100 items (N=488)							EFA on 60 items (N=488)
Variable	Factor Loadings (Varimax normalized) (Factor Analysis 2.sta) Extraction: Principal components (Marked loadings are >.500000)						Variable	Factor Loadings (Varimax normalized) (Factor Analysis 2.sta) Extraction: Principal components (Marked loadings are >.500000)
	Factor	Factor	Factor	Factor				Factor	Factor	Factor	Factor
__515_Family_Care	0.258462	0.479115	0.463358	-0.0134016			__515_Family_Care	0.206627	0.279484	0.177949	0.803499
__528_Family_Care	0.400834	0.237983	0.646377	0.0517895			__528_Family_Care	0.493897	0.110715	0.374817	0.521952
__524_Family_Care	0.47094	0.296246	0.611552	-0.00981601			__524_Family_Care	0.42692	0.114741	0.390815	0.640035
__668_Family_Communication	0.221661	0.0826366	0.860104	0.133785			__668_Family_Communication	0.870455	0.0800969	0.210622	0.234096
__527_Family_Communication	0.202722	0.085548	0.82862	0.25889			__527_Family_Communication	0.884704	0.137671	0.222364	0.156597
__516_Family_Communication	0.27025	0.341552	0.612457	0.32461			__516_Family_Communication	0.635448	0.352366	0.337234	0.168962
__531_Family_Participation	0.79003	0.173376	0.250316	0.1348			__531_Family_Participation	0.251534	0.173085	0.828454	0.11062
__530_Family_Participation	0.792955	0.177599	0.31223	0.203995			__530_Family_Participation	0.287332	0.174543	0.828933	0.221633
__529_Family_Participation	0.828654	0.161575	0.232479	0.14795			__529_Family_Participation	0.187782	0.117108	0.816181	0.278713
__520_Family_Receptiveness	0.194465	0.600048	0.126059	0.263964			__520_Family_Receptiveness	0.0427188	0.577992	0.198214	0.446154
__521_Family_Receptiveness	0.147986	0.740079	0.0880626	0.168832			__521_Family_Receptiveness	0.146155	0.833506	0.193184	0.0398141
__519_Family_Receptiveness	0.0636873	0.761863	0.149409	0.0852835			__519_Family_Receptiveness	0.153062	0.779719	0.0501118	0.174194
__525_Family_Receptiveness	0.386678	0.380447	0.372119	0.253459			Expl.Var	2.64078	1.96397	2.65116	1.80558
__669_Family_Participation	0.780065	0.245504	0.316051	0.166717			Prp.Totl	0.220065	0.163664	0.22093	0.150465
__518_Family_Participation	0.376308	0.213421	0.188834	0.509249
__523_Family_Receptiveness	0.356906	0.524979	0.210056	-0.157292
__514_Family_Communication	0.134992	0.201613	0.176913	0.802363
__526_Family_Care	0.27151	0.466416	0.555375	0.136225
__513_Family_Receptiveness	0.131694	0.574467	0.178569	0.336545
Expl.Var	3.75218	3.19504	3.75792	1.5321
Prp.Totl	0.197483	0.16816	0.197786	0.0806367
								The Velicer MAP achieves a minimum of 0.02 with 3 factors
								BIC achieves a minimum of -341.65 with 5 factors
								Parallel analysis suggests that the number of factors = 5

## Sheet: Self
"Self" Domain	EFA on 100 items (N=488)						EFA on 60 items (N=488)
Variable	Factor Loadings (Varimax normalized) (Factor Analysis 2.sta) Extraction: Principal components (Marked loadings are >.500000)					Variable	Factor Loadings (Varimax normalized) (Factor Analysis 2.sta) Extraction: Principal components (Marked loadings are >.500000)
	Factor	Factor	Factor	Factor			Factor	Factor	Factor	Factor
__552_Self_Adaptability	0.255477	0.0114277	0.639021	0.09191		__552_Self_Adaptability	0.181782	0.0520748	0.532157	0.481969
__498_Self_Adaptability	0.45252	0.298125	0.550086	-0.084856		__498_Self_Adaptability	0.343203	0.245897	0.252676	0.662683
__551_Self_Adaptability	0.326803	0.146367	0.53461	-0.190202		__551_Self_Adaptability	0.144636	0.0913827	0.152565	0.846956
__561_Self_Awareness	0.121607	0.687398	0.147039	0.292898		__561_Self_Awareness	0.189856	0.753707	0.193664	0.0207166
__499_Self_Awareness	0.129066	0.806289	0.11301	-0.0053403		__499_Self_Awareness	0.106191	0.825236	0.067014	0.140432
__276_Self_Awareness	0.0753088	0.72554	0.228966	0.126831		__276_Self_Awareness	0.0645995	0.759929	0.20152	0.130902
__663_Self_Contentment	0.838466	0.109778	0.158075	0.192404		__663_Self_Contentment	0.87149	0.130117	0.138536	0.164623
__550_Self_Contentment	0.795131	0.136518	0.283643	0.151877		__550_Self_Contentment	0.845222	0.152675	0.274238	0.137153
__553_Self_Contentment	0.789965	0.0970657	0.268951	0.202659		__553_Self_Contentment	0.805828	0.126715	0.22763	0.236372
__556_Self_Inspiration	0.306713	0.0917373	0.723296	0.0966761		__556_Self_Inspiration	0.294295	0.108359	0.701659	0.305543
__497_Self_Inspiration	0.0684723	0.227742	0.776251	0.183648		__497_Self_Inspiration	0.0876129	0.241483	0.769996	0.229109
__559_Self_Inspiration	0.2167	0.181922	0.594743	0.278988		__559_Self_Inspiration	0.299598	0.237577	0.735668	-0.0114894
__562_Self_Contentment	0.319558	0.367993	0.0294158	0.683685		Expl.Var	2.53055	2.0809	2.22556	1.67383
__560_Self_Contentment	0.0958893	0.0746042	0.189645	0.783414		Prp.Totl	0.210879	0.173409	0.185463	0.139486
__558_Self_Awareness	0.285958	0.43423	0.219815	0.35897
__557_Self_Inspiration	0.0991357	0.386512	0.495937	0.13057
__554_Self_Contentment	0.762631	0.139954	0.293119	0.11133
__555_Self_Inspiration	0.260239	0.298154	0.558037	0.322029
__575_Self_Contentment	0.517197	0.427451	0.414768	-0.0280916
Expl.Var	3.63872	2.66308	3.64124	1.71975
Prp.Totl	0.191512	0.140162	0.191644	0.0905131
								The Velicer MAP achieves a minimum of 0.02 with 3 factors
								BIC achieves a minimum of -334.34 with 5 factors
								Parallel analysis suggests that the number of factors = 6

## Sheet: Relationship
"Relationship" Domain	EFA on 100 items (N=488)						EFA on 60 items (N=488)
Variable	Factor Loadings (Varimax normalized) (Factor Analysis 2.sta) Extraction: Principal components (Marked loadings are >.500000)					Variable	Factor Loadings (Varimax normalized) (Factor Analysis 2.sta) Extraction: Principal components (Marked loadings are >.500000)
	Factor	Factor	Factor	Factor			Factor	Factor	Factor	Factor
__469_Relationship_Enrichment	0.770597	0.300368	0.264074	0.0737856		__469_Relationship_Enrichment	0.281445	0.817884	0.247141	0.147907
__537_Relationship_Enrichment	0.833957	0.214183	0.263359	0.056167		__537_Relationship_Enrichment	0.21724	0.869982	0.231265	0.121153
__535_Relationship_Enrichment	0.77367	0.240099	0.264414	0.143766		__535_Relationship_Enrichment	0.264976	0.791038	0.250233	0.171612
__538_Relationship_Attentiveness	0.387866	0.206197	0.71861	0.137272		__538_Relationship_Attentiveness	0.259611	0.395753	0.713805	0.0895741
__541_Relationship_Attentiveness	0.203858	0.289655	0.657215	0.276092		__541_Relationship_Attentiveness	0.267784	0.170779	0.765863	0.243676
__666_Relationship_Attentiveness	0.214979	0.245639	0.745917	0.140398		__666_Relationship_Attentiveness	0.204861	0.231856	0.856157	0.105972
__544_Relationship_Connection	0.239388	0.343317	0.398459	0.594502		__544_Relationship_Connection	0.370726	0.228122	0.375839	0.618283
__664_Relationship_Connection	0.124936	0.18214	0.0720736	0.824357		__664_Relationship_Connection	0.135156	0.141856	0.106558	0.916507
__548_Relationship_Connection	0.421338	0.431682	0.421143	0.392546		__548_Relationship_Connection	0.518269	0.35934	0.439952	0.317605
__540_Relationship_Understanding	0.264898	0.822148	0.243094	0.187139		__540_Relationship_Understanding	0.879595	0.223463	0.221052	0.149499
__667_Relationship_Understanding	0.296213	0.69587	0.385654	0.239098		__667_Relationship_Understanding	0.762031	0.267031	0.363865	0.208676
__534_Relationship_Understanding	0.307296	0.835182	0.218472	0.145404		__534_Relationship_Understanding	0.855199	0.285832	0.189036	0.138728
__495_Relationship_Enrichment	0.496368	0.109566	0.308122	0.421045		Expl.Var	2.88774	2.69532	2.56941	1.55291
__549_Relationship_Enrichment	0.635583	0.175463	0.286601	0.339382		Prp.Totl	0.240645	0.22461	0.214117	0.129409
__547_Relationship_Attentiveness	0.311274	0.391906	0.506459	0.268049
__545_Relationship_Enrichment	0.545604	0.214563	0.338542	0.288237
__543_Relationship_Attentiveness	0.294254	0.143384	0.660168	0.254364
__542_Relationship_Attentiveness	0.40742	0.143924	0.67722	0.214561
__539_Relationship_Attentiveness	0.153082	0.195713	0.626434	-0.0830721
__536_Relationship_Enrichment	0.736234	0.328843	0.255321	0.0584677
__468_Relationship_Understanding	0.224438	0.724439	0.205098	0.122605
__533_Relationship_Enrichment	0.521836	0.358368	0.207122	0.302413
Expl.Var	4.81453	3.65895	4.29582	2.1194
Prp.Totl	0.218842	0.166316	0.195265	0.0963365
							The Velicer MAP achieves a minimum of 0.02 with 3 factors
							BIC achieves a minimum of -424.33 with 6 factors
							Parallel analysis suggests that the number of factors = 4

## Sheet: Work
"Work" Domain	EFA on 100 items (N=488)						EFA on 60 items (N=488)
Variable	Factor Loadings (Varimax normalized) (Factor Analysis 2.sta) Extraction: Principal components (Marked loadings are >.500000)					Variable	Factor Loadings (Varimax normalized) (Factor Analysis 2.sta) Extraction: Principal components (Marked loadings are >.500000)
	Factor	Factor	Factor	Factor			Factor	Factor	Factor	Factor
__511_Work_Engagement	0.148242	0.801585	0.0198125	0.160951		__511_Work_Engagement	0.159658	0.767818	-0.198113	0.26746
__494_Work_Engagement	0.118225	0.51256	0.56471	-0.0856239		__494_Work_Engagement	0.116653	0.72641	0.376778	-0.0799677
__493_Work_Engagement	0.240616	0.710153	0.18498	0.297237		__493_Work_Engagement	0.264321	0.737584	0.0135652	0.319054
__472_Work_Innovation	0.139708	-0.255886	0.722878	0.16164		__472_Work_Innovation	0.133637	-0.0393924	0.846399	0.0416144
__473_Work_Innovation	0.164383	0.385792	0.580891	0.390064		__473_Work_Innovation	0.154483	0.532356	0.457843	0.385303
__490_Work_Innovation	0.166609	0.116477	0.625873	0.520963		__490_Work_Innovation	0.14765	0.251015	0.625117	0.479891
__671_Work_Accountability	0.117733	0.305562	0.0927706	0.754989		__671_Work_Accountability	0.0586955	0.232534	0.079603	0.827974
__672_Work_Accountability	0.373881	0.215304	0.0776782	0.633746		__672_Work_Accountability	0.377374	0.161467	0.0424988	0.666824
__484_Work_Accountability	0.423658	0.134207	0.192214	0.604106		__484_Work_Accountability	0.417853	0.0744782	0.263508	0.630048
__509_Work_Supportiveness	0.678216	0.328794	0.0636966	0.105901		__509_Work_Supportiveness	0.749181	0.22271	-0.0602031	0.219967
__488_Work_Supportiveness	0.698231	0.197994	0.217647	0.125547		__488_Work_Supportiveness	0.755983	0.285123	0.195702	0.0545406
__487_Work_Supportiveness	0.716256	-0.0358483	0.210282	0.351385		__487_Work_Supportiveness	0.72111	0.0130824	0.278581	0.32014
__496_Work_Engagement	0.0513849	0.29419	0.00316783	0.0815136		Expl.Var	2.14573	2.22597	1.69529	2.24122
__510_Work_Engagement	0.446427	0.488061	0.17972	0.130295		Prp.Totl	0.178811	0.185497	0.141274	0.186768
__466_Work_Supportiveness	0.571233	0.395483	0.274667	0.0275121
__507_Work_Innovation	0.394535	0.24751	0.481338	-0.183629
__491_Work_Accountability	0.339302	0.290686	0.487288	0.256134
__489_Work_Supportiveness	0.69719	0.0954012	0.192101	0.152713
__631_Work_Supportiveness	0.678265	0.224785	0.220258	0.193963
__470_Work_Supportiveness	0.690911	0.0116397	0.252874	0.247271
__486_Work_Supportiveness	0.700402	0.0623397	0.0333775	0.0976827
__485_Work_Supportiveness	0.487305	0.28464	-0.0694952	0.12486
Expl.Var	4.91234	2.71537	2.48464	2.32922
Prp.Totl	0.223288	0.123426	0.112938	0.105874
								The Velicer MAP achieves a minimum of 0.02 with 3 factors
								BIC achieves a minimum of -517.67 with 4 factors
								Parallel analysis suggests that the number of factors = 5

## Sheet: Community
"Community" Domain	EFA on 100 items (N=488)						EFA on 60 items (N=488)
Variable	Factor Loadings (Varimax normalized) (Factor Analysis 2.sta) Extraction: Principal components (Marked loadings are >.500000)					Variable	Factor Loadings (Varimax normalized) (Factor Analysis 2.sta) Extraction: Principal components (Marked loadings are >.500000)
	Factor	Factor	Factor	Factor			Factor	Factor	Factor	Factor
__501_Community_Confidence	0.432621	0.658333	-0.159914	0.15452		__501_Community_Confidence	0.0253274	0.829934	0.223904	0.0939749
__474_Community_Confidence	0.601952	0.486929	-0.0991442	0.109199		__474_Community_Confidence	0.114419	0.779872	0.0971495	0.266333
__506_Community_Confidence	0.577001	0.200094	0.300273	-0.0773184		__506_Community_Confidence	0.487556	0.539364	-0.0320935	0.110136
__467_Community_Sympathy	0.103328	0.0549939	0.703197	0.290557		__467_Community_Sympathy	0.758582	-0.0246822	0.242573	0.0858869
__483_Community_Sympathy	0.223062	0.287495	0.718379	0.160848		__483_Community_Sympathy	0.722965	0.123459	0.182673	0.187764
__481_Community_Sympathy	0.511108	0.18676	0.541804	0.152845		__481_Community_Sympathy	0.666732	0.30171	0.106768	0.315893
__477_Community_Empathy	0.127021	0.147079	0.218223	0.796138		__477_Community_Empathy	0.250596	0.125041	0.845046	0.119227
__504_Community_Empathy	0.340881	-0.0116562	0.381473	0.328848		__504_Community_Empathy	0.396117	0.0249714	0.256033	0.397561
__1714_Community_Empathy	0.223351	0.191084	0.155494	0.801482		__1714_Community_Empathy	0.195825	0.174382	0.79928	0.26992
__502_Community_Sensitivity	0.60114	0.10605	0.241578	0.378158		__502_Community_Sensitivity	0.35881	0.274742	0.273021	0.508872
__480_Community_Sensitivity	0.659629	0.0183212	0.235367	0.239004		__480_Community_Sensitivity	0.295716	0.158964	0.00567774	0.79589
__479_Community_Sensitivity	0.478178	0.151741	0.0665975	0.430393		__479_Community_Sensitivity	0.0387689	0.19236	0.289873	0.715883
__505_Community_Sympathy	0.262097	0.586516	0.47781	-0.0437798		Expl.Var	2.26985	1.87921	1.74131	1.88432
__500_Community_Sensitivity	0.449784	0.395785	0.317757	0.0516304		Prp.Totl	0.189154	0.156601	0.145109	0.157027
__503_Community_Confidence	0.529989	0.442636	0.400228	0.109695
__1713_Community_Confidence	0.0735655	0.795883	0.156735	0.147566
__1715_Community_Confidence	0.0373571	0.700976	0.256428	0.199234
__471_Community_Confidence	0.620957	0.152331	0.149195	0.315878
Expl.Var	3.35574	2.76856	2.36722	2.12301
Prp.Totl	0.18643	0.153809	0.131512	0.117945
								The Velicer MAP achieves a minimum of 0.02 with 1 factors
								BIC achieves a minimum of -306.38 with 4 factors
								Parallel analysis suggests that the number of factors = 4
